# Supplementary material for: Time‐lagged effects of habitat fragmentation on terrestrial mammals in Madagascar
Source: Conserv Biol. 2022 Sep 20;36(5):e13942. doi: 10.1111/cobi.13942 (PMC9826438; doi:10.1111/cobi.13942)
Supplement: Supplementary file 3 — Additional supporting information may be found in the online version of the article at the publisher's website. [file COBI-36-0-s002.xlsx]

## Sheet: Data
species	Order	Family	Body mass (g)	source body Mass	Diet	source diet	Forest dependency	Median AOHEX (no dispersal scenario)	Q(0.05) AOHEX (no dispersal scenario)	Q(0.95) AOHEX (no dispersal scenario)	Median AOHEX (dispersal scenario)	Q(0.05) AOHEX (dispersal scenario)	Q(0.95) AOHEX (dispersal scenario)	RLt=0 (criterion B2)	Mode RLt=100 (criterion B2, no dispersal scenario)	Min RLt=100 (criterion B2, no dispersal scenario)	Max RLt=100 (criterion B2, no dispersal scenario)	Mode RLt=100 (criterion B2, dispersal scenario)	Min RLt=100 (criterion B2, dispersal scenario)	Max RLt=100 (criterion B2, dispersal scenario)	AOHGLOBIO-2015 (km2)	AOHGLOBIO-2050-SSP1 (km2)	AOHGLOBIO-2050-SSP3 (km2)	AOHGLOBIO-2050-SSP5 (km2)	Relative magnitude AOHex-GLOBIO_2050_SSP1 (no dispersal scenario)	Relative magnitude AOHex-GLOBIO_2050_SSP3 (no dispersal scenario)	Relative magnitude AOHex-GLOBIO_2050_SSP5 (no dispersal scenario)	Relative magnitude AOHex-GLOBIO_2050_SSP1 (dispersal scenario)	Relative magnitude AOHex-GLOBIO_2050_SSP3 (dispersal scenario)	Relative magnitude AOHex-GLOBIO_2050_SSP5 (dispersal scenario)
Allocebus trichotis	Primates	Cheirogaleidae	78	MADA	Omnivore	MADA	forest specialist	0.027419	0.00416673	0.101341	0.00901465	0.000160397	0.0832295	LC	LC	LC	LC	LC	LC	LC	0.0213759	0.0202158	0.0163005	0.0176179	0.62	0.14	0.19	0.2	0.05	0.06
Avahi betsileo	Primates	Indriidae	1082	MADA	Herbivore	MADA	forest specialist	0.0683943	0.013219	0.18057	0.00413015	0.000366137	0.16783	VU	VU	VU	EN	VU	VU	EN	0.000653922	0.000653922	0.000625864	0.000635132	Inf	0.44	0.65	Inf	0.03	0.04
Avahi cleesei	Primates	Indriidae	946	MADA	Herbivore	MADA	forest specialist	0.0481003	0.00540249	0.198191	0.00194597	0	0.0641197	LC	LC	LC	VU	LC	LC	LC	0.00126281	0.00126272	0.0012322	0.001234	668.72	1.97	2.09	27.05	0.08	0.08
Avahi laniger	Primates	Indriidae	1180	MADA	Herbivore	MADA	forest specialist	0.0552803	0.0147833	0.118375	0.00151445	1.54666e-05	0.0479773	LC	LC	LC	LC	LC	LC	LC	0.0221089	0.0207921	0.0152195	0.0172117	1.08	0.21	0.29	0.03	0.01	0.01
Avahi meridionalis	Primates	Indriidae	1212.5	MADA	Herbivore	MADA	forest specialist	0.0302773	0.00672479	0.0638577	0.00253815	-1.11022e-15	0.0456944	VU	VU	VU	VU	VU	VU	VU	0.000498636	0.000498636	0.000498636	0.000498636	Inf	Inf	Inf	Inf	Inf	Inf
Avahi mooreorum	Primates	Indriidae	924	MADA	Herbivore	MADA	forest specialist	0.00218028	0.000287183	0.0957073	0.000606608	0	0.0420958	VU	VU	VU	VU	VU	VU	VU	0.00195323	0.00195323	0.00195314	0.00195314	Inf	21.63	21.63	Inf	6.02	6.02
Avahi occidentalis	Primates	Indriidae	897	MADA	Herbivore	MADA	forest specialist	0.0337026	0.00566395	0.239961	0.00196368	0	0.10186	LC	LC	LC	VU	LC	LC	LC	0.00132115	0.00131987	0.00130028	0.0013055	39.76	2.44	3.25	2.32	0.14	0.19
Avahi peyrierasi	Primates	Indriidae	1034	MADA	Herbivore	MADA	forest specialist	0.0257639	0.00769301	0.0406174	0.00036786	0	0.0189409	LC	LC	LC	LC	LC	LC	LC	0.00278562	0.0027843	0.00266607	0.00268084	57.38	0.64	0.73	0.82	0.01	0.01
Avahi ramanantsoavanai	Primates	Indriidae	983	MADA	Herbivore	MADA	forest specialist	0.0353912	0.00938252	0.0857075	0.00214581	0	0.051115	LC	LC	LC	LC	LC	LC	LC	0.00213136	0.00213136	0.00200407	0.0020284	Inf	0.89	1.1	Inf	0.05	0.07
Avahi unicolor	Primates	Indriidae	853	MADA	Herbivore	MADA	forest specialist	0.127766	0.0163341	1	0.033247	0	1	EN	EN	EN	EX	EN	EN	EX	0.000289368	0.000283937	0.000176807	0.000222001	0.39	0.02	0.03	0.1	0	0.01
Brachytarsomys albicauda	Rodentia	Nesomyidae	200	MADA	Omnivore	MADA	forest specialist	0.0176814	0.000276893	0.0714425	0.00237246	1.75452e-05	0.0314592	LC	LC	LC	LC	LC	LC	LC	0.0253448	0.0247097	0.0193299	0.0210723	0.72	0.08	0.11	0.1	0.01	0.01
Brachytarsomys villosa	Rodentia	Nesomyidae	220	MADA	Omnivore	MADA	forest specialist	0.00238356	3.58154e-05	0.0123444	0.00028617	3.23795e-06	0.00674069	LC	LC	LC	LC	LC	LC	LC	0.00184037	0.00184037	0.00180672	0.00181208	Inf	0.21	0.25	Inf	0.03	0.03
Brachyuromys betsileoensis	Rodentia	Nesomyidae	92.5	MADA	Omnivore	MADA	habitat generalist	0.0812417	0.00253033	0.488741	0.0308523	7.71793e-05	0.363063	VU	VU	VU	EN	VU	VU	EN	0.000140501	0.000140501	0.000140501	0.000140501	Inf	Inf	Inf	Inf	Inf	Inf
Brachyuromys ramirohitra	Rodentia	Nesomyidae	90	MADA	Omnivore	MADA	forest specialist	0.0130155	0.000159013	0.0505201	0.00465652	3.55396e-05	0.0332676	LC	LC	LC	LC	LC	LC	LC	0.0157516	0.015612	0.0129981	0.0138229	1.46	0.07	0.11	0.52	0.03	0.04
Cheirogaleus crossleyi	Primates	Cheirogaleidae	294.29	MADA	Omnivore	MADA	forest specialist	0.0241185	0.00505752	0.25129	0.00231126	4.40196e-05	0.0984438	VU	VU	VU	VU	VU	VU	VU	0.000788669	0.000756381	0.000466896	0.000588102	0.66	0.07	0.11	0.06	0.01	0.01
Cheirogaleus major	Primates	Cheirogaleidae	468.06	MADA	Omnivore	MADA	forest specialist	0.0779916	0.0156112	0.189719	0.0094623	1.15068e-05	0.120147	LC	LC	LC	LC	LC	LC	LC	0.011088	0.0110342	0.00806809	0.00900346	21.06	0.37	0.54	2.56	0.05	0.07
Cheirogaleus medius	Primates	Cheirogaleidae	216.25	MADA	Omnivore	MADA	forest specialist	0.0929481	0.0120326	0.523998	0.0277139	0.000530783	0.291628	LC	LC	LC	LC	LC	LC	LC	0.0209627	0.0208981	0.0163061	0.0180618	31.51	0.44	0.7	9.39	0.13	0.21
Cryptoprocta ferox	Carnivora	Eupleridae	9500	MADA	Carnivore	MADA	forest specialist	0.217926	0.136343	0.338156	3.37235e-05	-2.22045e-14	0.00202609	LC	LC	LC	LC	LC	LC	LC	0.074593	0.0719206	0.054487	0.0606402	7.7	1.02	1.48	0	0	0
Daubentonia madagascariensis	Primates	Daubentoniidae	2528	MADA	Omnivore	MADA	habitat generalist	0.0756016	0.0251023	0.155418	0.00130155	5.55483e-06	0.0483538	LC	LC	LC	LC	LC	LC	LC	0.0497052	0.0464796	0.0357464	0.0385758	1.31	0.3	0.38	0.02	0.01	0.01
Echinops telfairi	Afrosoricida	Tenrecidae	180	MADA	Omnivore	MADA	habitat generalist	0.0016508	0.000293521	0.00417861	4.50124e-05	1.9984e-15	0.0013263	LC	LC	LC	LC	LC	LC	LC	0.026294	0.0262666	0.0179549	0.0208743	6.03	0.02	0.03	0.16	0	0
Eliurus antsingy	Rodentia	Nesomyidae	92.8	MADA	Omnivore	MADA	forest specialist	0.00410356	8.46932e-05	0.0183948	0.000923689	0	0.0110414	VU	VU	VU	VU	VU	VU	VU	0.00078144	0.000780986	0.000741653	0.000773296	7.11	0.08	0.4	1.6	0.02	0.09
Eliurus carletoni	Rodentia	Nesomyidae	94.8	MADA	Omnivore	mode congenerics	forest specialist	0.0227326	0.000376378	0.104725	0.00879529	3.42186e-05	0.0629969	LC	VU	LC	VU	VU	LC	VU	0.000551292	0.00054935	0.000536851	0.000537499	6.66	0.9	0.94	2.58	0.35	0.36
Eliurus ellermani	Rodentia	Nesomyidae	100	MADA	Omnivore	MADA	forest specialist	0	0	1	0	0	1	CR	CR	CR	EX	CR	CR	EX	6.76271e-06	6.76271e-06	6.04305e-06	6.76271e-06	NA	0	NA	NA	0	NA
Eliurus grandidieri	Rodentia	Nesomyidae	50.6	MADA	Omnivore	MADA	forest specialist	0.0107544	5.90048e-05	0.0525889	0.00397404	1.16453e-05	0.0410813	LC	LC	LC	LC	LC	LC	LC	0.0238919	0.0231317	0.0174826	0.0193195	0.37	0.04	0.06	0.14	0.02	0.02
Eliurus majori	Rodentia	Nesomyidae	79.5	MADA	Omnivore	MADA	forest specialist	0.0112083	8.76688e-05	0.0620267	0.00396395	1.61937e-05	0.0337515	LC	LC	LC	LC	LC	LC	LC	0.0149953	0.0149112	0.0128766	0.0135475	1.23	0.05	0.07	0.44	0.02	0.03
Eliurus minor	Rodentia	Nesomyidae	37.5	MADA	Omnivore	MADA	forest specialist	0.018525	5.08633e-05	0.0751925	0.00746867	1.21544e-05	0.0543889	LC	LC	LC	LC	LC	LC	LC	0.0392817	0.0379919	0.0303554	0.032871	0.69	0.1	0.14	0.28	0.04	0.06
Eliurus myoxinus	Rodentia	Nesomyidae	70	MADA	Omnivore	MADA	forest specialist	0.0447657	0.000149708	0.257459	0.0171865	6.44203e-05	0.176846	LC	LC	LC	LC	LC	LC	LC	0.0340428	0.0335728	0.0253411	0.0286218	3.93	0.21	0.34	1.51	0.08	0.13
Eliurus penicillatus	Rodentia	Nesomyidae	100	MADA	Omnivore	MADA	forest specialist	0.00239118	8.87564e-05	0.00950334	0.00025971	0	0.00661347	LC	LC	LC	LC	LC	LC	LC	0.00129737	0.00129728	0.00118767	0.00123178	36.82	0.03	0.05	4	0	0.01
Eliurus petteri	Rodentia	Nesomyidae	75	MADA	Omnivore	MADA	forest specialist	0.0107525	0.000112016	0.0573831	0.00212857	0	0.0379173	VU	VU	VU	VU	VU	VU	VU	0.000622737	0.000564969	0.000461157	0.000537737	0.13	0.05	0.09	0.02	0.01	0.02
Eliurus tanala	Rodentia	Nesomyidae	90	MADA	Omnivore	MADA	forest specialist	0.0148781	0.000810136	0.0689458	0.00425295	5.13673e-05	0.0526288	LC	LC	LC	LC	LC	LC	LC	0.0338116	0.0329728	0.0259626	0.028186	0.7	0.07	0.1	0.2	0.02	0.03
Eliurus webbi	Rodentia	Nesomyidae	75	MADA	Omnivore	MADA	forest specialist	0.0223383	4.43927e-05	0.101685	0.0075289	7.84326e-06	0.0557831	LC	LC	LC	LC	LC	LC	LC	0.0393434	0.0376948	0.0291989	0.0317874	0.65	0.1	0.14	0.22	0.04	0.05
Eulemur albifrons	Primates	Lemuridae	1896	MADA	Omnivore	MADA	forest specialist	0.02616	0.00954812	0.0632526	0.000275003	0	0.00991703	LC	LC	LC	LC	LC	LC	LC	0.0110536	0.0105216	0.00911821	0.00951291	0.66	0.18	0.23	0.01	0	0
Eulemur cinereiceps	Primates	Lemuridae	2250	MADA	Herbivore	MADA	forest specialist	0.0126934	0.00504299	0.109165	0.00018018	0	0.0804134	VU	VU	VU	VU	VU	VU	VU	0.000902021	0.000902021	0.000894848	0.000894848	Inf	1.82	1.82	Inf	0.03	0.03
Eulemur collaris	Primates	Lemuridae	2180	MADA	Herbivore	MADA	forest specialist	0.0263718	0.0101398	0.0437739	0.000457394	0	0.0156926	LC	LC	LC	LC	LC	LC	LC	0.00262833	0.00262833	0.00252897	0.00254599	Inf	1.44	1.74	Inf	0.03	0.03
Eulemur coronatus	Primates	Lemuridae	1294	MADA	Herbivore	MADA	forest specialist	0.110138	0.0315148	0.278321	0.00494852	0	0.129804	LC	LC	LC	LC	LC	LC	LC	0.00126798	0.00125463	0.00107405	0.00111273	14.16	0.97	1.22	0.64	0.04	0.05
Eulemur flavifrons	Primates	Lemuridae	1836	MADA	Omnivore	MADA	forest specialist	0.00659312	0.00237346	1	0.00527455	0	1	EN	EN	EN	EX	EN	EN	EX	0.000822416	0.000815697	0.000721947	0.000774709	0.04	0	0.01	0.03	0	0
Eulemur macaco	Primates	Lemuridae	1981	MADA	Herbivore	MADA	habitat generalist	0.111558	0.0362174	0.38068	0.000872028	2.8845e-05	0.0629626	LC	LC	LC	LC	LC	LC	LC	0.0030191	0.00287425	0.00186253	0.00224389	2.33	0.29	0.44	0.02	0	0
Eulemur rubriventer	Primates	Lemuridae	1978	MADA	Herbivore	MADA	forest specialist	0.0315423	0.0109988	0.0676715	0.000550009	0	0.0137932	LC	LC	LC	LC	LC	LC	LC	0.0263227	0.0256013	0.0205646	0.0222948	1.31	0.16	0.23	0.02	0	0
Eulemur rufifrons	Primates	Lemuridae	2151	MADA	Herbivore	MADA	forest specialist	0.0688783	0.0185628	0.264123	0.00356128	0	0.108845	LC	LC	LC	LC	LC	LC	LC	0.0123174	0.0123115	0.00912553	0.0104224	123.49	0.23	0.39	6.38	0.01	0.02
Eulemur rufus	Primates	Lemuridae	1589	MADA	Herbivore	MADA	forest specialist	0.120345	0.0374487	0.416099	0.00516504	2.95583e-05	0.132816	LC	LC	LC	LC	LC	LC	LC	0.00511426	0.00506089	0.00382234	0.00436508	24	0.99	1.71	1.03	0.04	0.07
Eulemur sanfordi	Primates	Lemuridae	1897	MADA	Herbivore	MADA	forest specialist	0.123173	0.0382592	0.374114	0.00346656	0	0.108799	LC	LC	LC	VU	LC	LC	LC	0.000942943	0.000933025	0.000834512	0.000853978	13.87	1.27	1.55	0.39	0.04	0.04
Eupleres goudotii	Carnivora	Eupleridae	3000	MADA	Carnivore	MADA	forest specialist	0.117164	0.0684669	0.20284	2.16592e-05	0	0.00268959	LC	LC	LC	LC	LC	LC	LC	0.0222258	0.0210735	0.0165721	0.0179938	2.17	0.44	0.59	0	0	0
Fossa fossana	Carnivora	Eupleridae	1500	MADA	Omnivore	MADA	forest specialist	0.0612369	0.0367712	0.104887	0.000153111	6.21725e-15	0.0111211	LC	LC	LC	LC	LC	LC	LC	0.0380186	0.0366854	0.0294757	0.0318533	2.26	0.35	0.49	0.01	0	0
Galidia elegans	Carnivora	Eupleridae	800	MADA	Omnivore	MADA	habitat generalist	0.0557123	0.0308764	0.0874617	0.000354247	7.66054e-15	0.015312	LC	LC	LC	LC	LC	LC	LC	0.0403155	0.0389857	0.0317647	0.0341552	2.18	0.34	0.47	0.01	0	0
Galidictis fasciata	Carnivora	Eupleridae	550	MADA	Carnivore	MADA	forest specialist	0.0723572	0.0387436	0.156103	8.51761e-05	1.68947e-05	0.0100097	LC	LC	LC	LC	LC	LC	LC	0.0329085	0.0317214	0.0259371	0.0277683	1.74	0.3	0.4	0	0	0
Galidictis grandidieri	Carnivora	Eupleridae	1400	MADA	Carnivore	MADA	habitat generalist	1	1	1	1	1	1	EN	EX	EX	EX	EX	EX	EX	0.000371921	0.000371921	0.000371921	0.000371921	Inf	Inf	Inf	Inf	Inf	Inf
Geogale aurita	Afrosoricida	Tenrecidae	7	MADA	Carnivore	MADA	habitat generalist	0.0249466	0.000417052	0.286469	0.00350703	2.33608e-05	0.223141	LC	LC	LC	LC	LC	LC	LC	0.00441085	0.00441085	0.00421624	0.00428326	Inf	0.3	0.46	Inf	0.04	0.06
Gymnuromys roberti	Rodentia	Nesomyidae	97.5	MADA	Omnivore	MADA	forest specialist	0.0129846	0.000173849	0.0573179	0.00412788	4.03786e-05	0.0321205	LC	LC	LC	LC	LC	LC	LC	0.0279215	0.0273985	0.0220824	0.0238118	0.79	0.07	0.1	0.25	0.02	0.03
Hapalemur aureus	Primates	Lemuridae	1580	MADA	Herbivore	MADA	habitat generalist	0.00753851	0.00243723	0.00912599	4.99849e-05	0	0.0036621	LC	LC	LC	LC	LC	LC	LC	0.00174321	0.00174321	0.00171396	0.00171873	Inf	0.48	0.57	Inf	0	0
Hapalemur griseus	Primates	Lemuridae	813	MADA	Herbivore	MADA	forest specialist	0.075518	0.0220906	0.16804	0.00452747	5.33956e-06	0.0686601	LC	LC	LC	LC	LC	LC	LC	0.0186493	0.0180068	0.0140647	0.0157912	1.68	0.23	0.38	0.1	0.01	0.02
Hapalemur meridionalis	Primates	Lemuridae	855	MADA	Herbivore	MADA	forest specialist	0.0211905	0.00662889	0.0500863	0.000672888	-1.9984e-15	0.0211877	LC	LC	LC	LC	LC	LC	LC	0.00240694	0.00240694	0.00230785	0.00233321	Inf	0.97	1.31	Inf	0.03	0.04
Hapalemur occidentalis	Primates	Lemuridae	847	MADA	Herbivore	MADA	habitat generalist	0.0519509	0.0139285	0.160688	0.00238903	2.40974e-05	0.0555259	LC	LC	LC	LC	LC	LC	LC	0.0198588	0.0189872	0.0148236	0.0160643	0.97	0.17	0.22	0.04	0.01	0.01
Hemicentetes nigriceps	Afrosoricida	Tenrecidae	113	MADA	Carnivore	MADA	habitat generalist	0.0752857	0.0155395	0.25643	0.0009038	4.80157e-06	0.0361932	LC	LC	LC	LC	LC	LC	LC	0.00353055	0.00352587	0.00273731	0.00305118	62.39	0.37	0.61	0.75	0	0.01
Hemicentetes semispinosus	Afrosoricida	Tenrecidae	134	MADA	Carnivore	MADA	habitat generalist	0.0611659	0.00739458	0.161475	6.89589e-05	-4.88498e-15	0.00632548	LC	LC	LC	LC	LC	LC	LC	0.0396529	0.0362257	0.0272587	0.0296905	0.72	0.2	0.25	0	0	0
Hypogeomys antimena	Rodentia	Nesomyidae	1250	MADA	Omnivore	MADA	forest specialist	0.00202154	0.000152502	0.00335573	0.000152628	0	0.0015256	EN	EN	EN	EN	EN	EN	EN	0.000270409	0.000270409	0.000270409	0.000270409	Inf	Inf	Inf	Inf	Inf	Inf
Indri indri	Primates	Indriidae	6593	MADA	Herbivore	MADA	forest specialist	0.037554	0.0122824	0.068452	5.75587e-06	0	0.00833864	LC	LC	LC	LC	LC	LC	LC	0.0175679	0.0170092	0.0129429	0.0143085	1.33	0.16	0.23	0	0	0
Lemur catta	Primates	Lemuridae	2216	MADA	Omnivore	MADA	habitat generalist	0.173216	0.0525357	0.600146	0.020867	0.000941638	0.207979	LC	LC	LC	LC	LC	LC	LC	0.02212	0.0221112	0.0163136	0.017941	139.38	0.21	0.29	16.79	0.03	0.04
Lepilemur aeeclis	Primates	Lepilemuridae	827.6	MADA	Herbivore	MADA	forest specialist	0.254995	0.0687254	0.936777	0.0181465	0	0.519816	LC	LC	LC	EN	LC	LC	LC	0.000291432	0.000290337	0.000264258	0.000270093	246	9.91	12.62	17.51	0.71	0.9
Lepilemur ahmansonorum	Primates	Lepilemuridae	580	MADA	Herbivore	MADA	forest specialist	0.0400338	0.00749393	0.281449	0.00638665	0	0.244865	VU	VU	VU	EN	VU	VU	EN	0.000316011	0.000316011	0.000303606	0.000303606	Inf	1.09	1.09	Inf	0.17	0.17
Lepilemur ankaranensis	Primates	Lepilemuridae	748.16	MADA	Herbivore	MADA	forest specialist	0.0699055	0.0215058	0.675469	0.0048366	-1.9984e-15	0.30285	VU	VU	VU	EN	VU	VU	VU	0.00051468	0.000512457	0.000455427	0.000463481	17.43	0.65	0.76	1.21	0.05	0.05
Lepilemur betsileo	Primates	Lepilemuridae	1127.5	MADA	Herbivore	MADA	forest specialist	0.115899	0.0266313	1	0.0111769	0	1	VU	VU	VU	EX	VU	VU	EX	0.00153046	0.00153028	0.00126632	0.00140058	208.68	0.14	0.29	20.12	0.01	0.03
Lepilemur dorsalis	Primates	Lepilemuridae	721.54	MADA	Herbivore	MADA	forest specialist	0.153046	0.0358924	0.668946	0.0130035	0.000616876	0.195123	LC	LC	LC	VU	LC	LC	LC	0.00320742	0.00310033	0.00195513	0.00234231	1.8	0.15	0.22	0.15	0.01	0.02
Lepilemur edwardsi	Primates	Lepilemuridae	1017.37	MADA	Herbivore	MADA	forest specialist	0.0946732	0.0220127	0.341865	0.0123621	0.000125652	0.126698	LC	LC	LC	VU	LC	LC	LC	0.00124736	0.00124206	0.001163	0.00118259	34.13	2.15	2.79	4.46	0.28	0.36
Lepilemur fleuretae	Primates	Lepilemuridae	890	MADA	Herbivore	MADA	forest specialist	0.0116144	0.00485672	0.0165854	0.00236372	0	0.0114621	VU	VU	VU	VU	VU	VU	VU	0.000388145	0.000388145	0.000388145	0.000388145	Inf	Inf	Inf	Inf	Inf	Inf
Lepilemur grewcockorum	Primates	Lepilemuridae	859.75	MADA	Herbivore	MADA	forest specialist	0.221566	0.0510871	1	0.0250502	7.5598e-05	0.65536	VU	VU	VU	EX	VU	VU	EN	0.000137682	0.000130263	0.000132546	0.000127785	7.62	11.01	5.71	0.86	1.24	0.65
Lepilemur hollandorum	Primates	Lepilemuridae	1000	MADA	Herbivore	Santini	forest specialist	0.029605	0.00245333	1	0.0237145	0	1	EN	EN	EN	EX	EN	EN	EX	0.000263503	0.00026004	0.000263139	0.00026004	0.5	4.76	0.5	0.4	3.81	0.4
Lepilemur hubbardorum	Primates	Lepilemuridae	992	MADA	Herbivore	MADA	forest specialist	0.0849057	0.0310303	1	0.0301545	0.00100796	0.765553	VU	VU	VU	EX	VU	VU	EN	0.0003213	0.0003213	0.000297678	0.000297678	Inf	0.59	0.59	Inf	0.21	0.21
Lepilemur jamesorum	Primates	Lepilemuridae	872	MADA	Herbivore	MADA	forest specialist	0.0105342	0.00421414	1	0.00444767	-2.44249e-15	1	EN	EN	EN	EX	EN	EN	EX	2.07302e-05	2.07302e-05	2.07302e-05	2.07302e-05	Inf	Inf	Inf	Inf	Inf	Inf
Lepilemur leucopus	Primates	Lepilemuridae	561.5	MADA	Herbivore	MADA	forest specialist	0.106775	0.0312136	0.557153	0.0171744	0.000281007	0.241696	VU	VU	VU	EN	VU	VU	VU	0.00130575	0.00130575	0.00130575	0.00130575	Inf	Inf	Inf	Inf	Inf	Inf
Lepilemur microdon	Primates	Lepilemuridae	1104.5	MADA	Herbivore	MADA	forest specialist	0.00473114	0.00148165	0.00626697	0	0	0.00132144	VU	VU	VU	VU	VU	VU	VU	0.00062454	0.00062454	0.000619758	0.000620732	Inf	0.52	0.65	NA	0	0
Lepilemur milanoii	Primates	Lepilemuridae	715.5	MADA	Herbivore	MADA	forest specialist	0.1534	0.0571652	1	0.0311479	2.44249e-15	0.914427	LC	VU	VU	EX	VU	LC	EN	0.000297891	0.000296967	0.000270409	0.000276611	67.74	2.28	2.94	13.75	0.46	0.6
Lepilemur mittermeieri	Primates	Lepilemuridae	988.64	MADA	Herbivore	MADA	forest specialist	0.12477	0.0447356	0.286236	0.00428276	0	0.148398	VU	VU	VU	VU	VU	VU	VU	0.000407763	0.000380264	0.000251078	0.000328955	2.15	0.38	0.75	0.07	0.01	0.03
Lepilemur mustelinus	Primates	Lepilemuridae	964.57	MADA	Herbivore	MADA	forest specialist	0.0815393	0.0237668	0.181371	0.00446169	2.93728e-05	0.0933331	LC	LC	LC	LC	LC	LC	LC	0.0106569	0.00996136	0.00752309	0.00847722	1.18	0.26	0.38	0.06	0.01	0.02
Lepilemur otto	Primates	Lepilemuridae	938.5	MADA	Herbivore	MADA	forest specialist	0.146091	0.0370768	0.667073	0.0159308	6.99439e-05	0.23425	LC	LC	LC	VU	LC	LC	VU	0.00033406	0.000327377	0.000331955	0.000327377	15.01	47.65	15.01	1.64	5.2	1.64
Lepilemur petteri	Primates	Lepilemuridae	629	MADA	Herbivore	MADA	forest specialist	0.415025	0.0897503	1	0.19101	0.0079612	1	LC	VU	LC	EX	LC	LC	EX	0.00281146	0.00281146	0.00281146	0.00281146	Inf	Inf	Inf	Inf	Inf	Inf
Lepilemur randrianasoloi	Primates	Lepilemuridae	920	MADA	Herbivore	MADA	forest specialist	0.0385842	0.0111602	1	0.00182934	0	1	LC	VU	LC	EX	LC	LC	EX	0.00122534	0.00122525	0.00120409	0.00120454	452.88	1.92	1.96	21.47	0.09	0.09
Lepilemur ruficaudatus	Primates	Lepilemuridae	810	MADA	Herbivore	MADA	forest specialist	0.0988023	0.0155204	0.539265	0.00796342	4.39963e-06	0.213065	LC	LC	LC	LC	LC	LC	LC	0.00404034	0.00403812	0.00221367	0.00297775	188.66	0.23	0.39	15.21	0.02	0.03
Lepilemur sahamalazensis	Primates	Lepilemuridae	686.79	MADA	Herbivore	MADA	habitat generalist	0.21634	0.0310575	1	0.00210737	0	1	VU	VU	VU	EX	VU	VU	EN	0.000234071	0.000233887	0.000220275	0.000233151	394.47	5.26	78.91	3.84	0.05	0.77
Lepilemur scottorum	Primates	Lepilemuridae	876	MADA	Herbivore	Santini	forest specialist	0.00271249	0.000276601	0.200602	0.000946823	0	0.169188	VU	VU	VU	VU	VU	VU	VU	0.00195323	0.00195323	0.00195314	0.00195314	Inf	26.91	26.91	Inf	9.39	9.39
Lepilemur seali	Primates	Lepilemuridae	952	MADA	Herbivore	MADA	forest specialist	0.0126995	0.00496907	0.0226971	0.000371333	0	0.0153082	LC	LC	LC	LC	LC	LC	LC	0.00458817	0.00445819	0.00401965	0.00419861	0.56	0.13	0.19	0.02	0	0.01
Lepilemur septentrionalis	Primates	Lepilemuridae	580	MADA	Herbivore	MADA	forest specialist	0.265298	0.067281	1	0.0346287	0	1	EN	EN	EN	EX	EN	EN	EX	2.43834e-05	2.25288e-05	9.27193e-06	1.2795e-05	4.27	0.52	0.68	0.56	0.07	0.09
Lepilemur tymerlachsoni	Primates	Lepilemuridae	700.4	Santini	Herbivore	Santini	forest specialist	0.00425651	0.00425651	1	0	0	1	EN	EN	EN	EX	EN	EN	EX	2.46758e-05	1.84833e-05	1.66349e-05	1.76516e-05	0.03	0.02	0.02	0	0	0
Lepilemur wrightae	Primates	Lepilemuridae	1050	MADA	Herbivore	MADA	forest specialist	0.153058	0.0180782	1	0.0110651	0	1	EN	EN	EN	EX	EN	EN	EX	0.000175624	0.000175624	0.000151437	0.000156328	Inf	0.53	0.66	Inf	0.04	0.05
Limnogale mergulus	Afrosoricida	Tenrecidae	78.6	Elton	Carnivore	Santini	habitat generalist	0.0549298	0.00659922	0.172678	0.000762479	1.51686e-06	0.0324897	LC	LC	LC	LC	LC	LC	LC	0.0128862	0.0127395	0.00996972	0.0108607	4.64	0.23	0.34	0.06	0	0
Macrotarsomys bastardi	Rodentia	Nesomyidae	28.45	MADA	Omnivore	MADA	habitat generalist	0.0232717	0.000112392	0.271121	0.0136378	4.29932e-05	0.207742	LC	LC	LC	LC	LC	LC	LC	0.0357967	0.0356104	0.024958	0.0285693	2.65	0.05	0.07	1.55	0.03	0.04
Macrotarsomys ingens	Rodentia	Nesomyidae	56.5	MADA	Omnivore	MADA	forest specialist	0.00547875	4.76992e-05	0.0497687	0.00185175	9.54288e-06	0.0367428	VU	VU	VU	VU	VU	VU	VU	0.000896996	0.000896996	0.000896905	0.000896996	Inf	60.36	Inf	Inf	20.4	Inf
Macrotarsomys petteri	Rodentia	Nesomyidae	105	MADA	Carnivore	MADA	forest specialist	0.0139547	0	0.158156	0	0	0.0930357	EN	EN	EN	EN	EN	EN	EN	1.53879e-05	1.53879e-05	1.53879e-05	1.53879e-05	Inf	Inf	Inf	NA	NA	NA
Microcebus arnholdi	Primates	Cheirogaleidae	49.7	MADA	Omnivore	Santini	forest specialist	0.00281231	0	1	0.00281231	0	1	EN	EN	EN	EX	EN	EN	EX	0.000142402	0.000141382	0.000141382	0.000141382	0.05	0.05	0.05	0.05	0.05	0.05
Microcebus berthae	Primates	Cheirogaleidae	27.57	MADA	Omnivore	MADA	forest specialist	0.00270452	0.000284569	1	0.00148409	4.06083e-05	1	VU	VU	VU	EX	VU	VU	EX	0.00050957	0.00050957	0.0004933	0.000506709	Inf	0.08	0.44	Inf	0.04	0.24
Microcebus danfossi	Primates	Cheirogaleidae	52	Santini	Omnivore	Santini	forest specialist	0.141232	0.00695839	1	0.076386	0.000335624	1	VU	VU	VU	EX	VU	VU	EX	0.000269679	0.000265461	0.000250686	0.0002628	8.67	1.92	5.31	4.69	1.04	2.87
Microcebus gerpi	Primates	Cheirogaleidae	68.14	MADA	Omnivore	Santini	forest specialist	0.00097542	0.000487715	1	0.000487705	0	1	EN	EN	EN	EX	EN	EN	EX	1.91561e-05	1.91561e-05	1.79845e-07	6.29508e-06	Inf	0	0	Inf	0	0
Microcebus griseorufus	Primates	Cheirogaleidae	52.1	MADA	Omnivore	MADA	habitat generalist	0.0883216	0.00927606	1	0.0591043	0.00363524	1	LC	LC	LC	EX	LC	LC	EX	0.00928221	0.00928098	0.0090809	0.00915813	146.28	0.89	1.45	97.89	0.6	0.97
Microcebus jollyae	Primates	Cheirogaleidae	61.3	MADA	Omnivore	MADA	forest specialist	0.189965	0.0364713	1	0.112456	0.00379831	1	EN	EN	EN	EX	EN	EN	EX	9.72911e-07	9.72911e-07	0	0	Inf	4.78	4.78	Inf	2.83	2.83
Microcebus lehilahytsara	Primates	Cheirogaleidae	42.3	MADA	Omnivore	MADA	forest specialist	0.055044	0.00722804	0.402435	0.0253853	0.000294776	0.402435	LC	LC	LC	VU	LC	LC	VU	0.00196149	0.00195726	0.00126348	0.0015036	11.7	0.07	0.11	5.4	0.03	0.05
Microcebus macarthurii	Primates	Cheirogaleidae	53.67	MADA	Omnivore	Santini	forest specialist	0.000937032	0.000191258	0.0417138	0.000363418	0	0.0417138	VU	VU	VU	VU	VU	VU	VU	0.000642615	0.000641606	0.000633633	0.000641056	0.47	0.05	0.3	0.18	0.02	0.12
Microcebus mamiratra	Primates	Cheirogaleidae	60.04	MADA	Omnivore	MADA	forest specialist	0.0038145	0.00127152	1	0.00042384	0	1	EN	EN	EN	EX	EN	EN	EX	2.76332e-05	1.97771e-05	1.79287e-05	1.89454e-05	0.02	0.02	0.02	0	0	0
Microcebus margotmarshae	Primates	Cheirogaleidae	41	MADA	Omnivore	Santini	forest specialist	0.136494	0.00626195	1	0.0970474	0.00187876	1	EN	EN	EN	EX	EN	EN	EX	0.00016991	0.000169173	8.93708e-05	0.000124073	2.87	0.03	0.05	2.04	0.02	0.03
Microcebus marohita	Primates	Cheirogaleidae	55.76	MADA	Omnivore	Santini	forest specialist	0.0385747	0.00482135	1	0.0158421	0	1	EN	EN	EN	EX	EN	EN	EX	6.78273e-06	6.78273e-06	0	1.24955e-06	Inf	0.08	0.1	Inf	0.03	0.04
Microcebus mittermeieri	Primates	Cheirogaleidae	44.59	MADA	Omnivore	MADA	forest specialist	0.00145469	0.000283844	1	0.000354765	0	1	EN	EN	EN	EX	EN	EN	EX	0.000288874	0.000288599	0.000278956	0.000278956	1.44	0.04	0.04	0.35	0.01	0.01
Microcebus murinus	Primates	Cheirogaleidae	60.32	MADA	Omnivore	MADA	habitat generalist	0.080922	0.0106173	0.651518	0.0423486	0.00136717	0.453137	LC	LC	LC	LC	LC	LC	LC	0.0290244	0.0288943	0.0196816	0.0226538	12.1	0.17	0.25	6.33	0.09	0.13
Microcebus myoxinus	Primates	Cheirogaleidae	47.12	MADA	Omnivore	MADA	forest specialist	0.0870632	0.00757009	0.635822	0.0347627	0.00114065	0.487564	LC	LC	LC	LC	LC	LC	LC	0.00375007	0.00371177	0.00269943	0.00317512	20.31	0.74	1.35	8.11	0.3	0.54
Microcebus ravelobensis	Primates	Cheirogaleidae	63.14	MADA	Omnivore	MADA	forest specialist	0.0258511	0.00365313	0.207858	0.0120594	0.000416291	0.207858	LC	LC	LC	VU	LC	LC	VU	0.00142201	0.00142091	0.00140856	0.00140993	34.84	2.84	3.16	16.25	1.32	1.47
Microcebus rufus	Primates	Cheirogaleidae	43.7	MADA	Omnivore	MADA	habitat generalist	0.0065394	0.00121992	0.0154202	0.00244969	0.000128201	0.0154202	LC	LC	LC	LC	LC	LC	LC	0.00203128	0.00203128	0.00199531	0.0019984	Inf	0.38	0.42	Inf	0.14	0.16
Microcebus sambiranensis	Primates	Cheirogaleidae	44.18	MADA	Omnivore	MADA	habitat generalist	0.0110903	0.000768208	1	0.0081144	0.000576177	1	VU	EN	VU	EX	EN	VU	EX	0.000440014	0.000433099	0.000385814	0.000397152	0.32	0.04	0.05	0.24	0.03	0.04
Microcebus simmonsi	Primates	Cheirogaleidae	64.8	MADA	Omnivore	MADA	forest specialist	0.0184574	0.00156097	1	0.00936117	0.000195277	0.171133	VU	VU	VU	EX	VU	VU	EN	0.000545521	0.000536837	0.000529511	0.000530232	0.73	0.39	0.41	0.37	0.2	0.21
Microcebus tavaratra	Primates	Cheirogaleidae	55.04	MADA	Omnivore	MADA	forest specialist	0.124598	0.0143077	1	0.0815503	0.00363795	1	LC	VU	LC	EX	LC	LC	EX	0.000350395	0.000350302	0.000335301	0.00033808	641.37	3.93	4.82	419.78	2.58	3.16
Microgale brevicaudata	Afrosoricida	Tenrecidae	8.9	MADA	Carnivore	MADA	habitat generalist	0.0548567	0.00286402	0.569237	0.00387186	4.58965e-06	0.169773	LC	LC	LC	LC	LC	LC	LC	0.0411173	0.0393118	0.0246449	0.0299121	0.89	0.1	0.14	0.06	0.01	0.01
Microgale cowani	Afrosoricida	Tenrecidae	13.8	MADA	Carnivore	MADA	habitat generalist	0.0164596	0.000662828	0.0831724	0.000799187	3.30566e-06	0.02244	LC	LC	LC	LC	LC	LC	LC	0.0248026	0.0254391	0.0210241	0.0222291	-0.67	0.11	0.17	-0.03	0.01	0.01
Microgale dobsoni	Afrosoricida	Tenrecidae	38	Elton	Carnivore	Santini	habitat generalist	0.0390885	0.0041658	0.136969	0.000578494	2.91838e-06	0.0356865	LC	LC	LC	LC	LC	LC	LC	0.0430928	0.0441832	0.0337579	0.0365367	-1.86	0.22	0.31	-0.03	0	0
Microgale drouhardi	Afrosoricida	Tenrecidae	10.5	MADA	Carnivore	MADA	forest specialist	0.0283218	0.00117543	0.107152	0.00153367	1.55329e-06	0.0388093	LC	LC	LC	LC	LC	LC	LC	0.0322467	0.0315393	0.0250982	0.0270728	1.49	0.15	0.2	0.08	0.01	0.01
Microgale dryas	Afrosoricida	Tenrecidae	40	MADA	Carnivore	MADA	forest specialist	0.0206584	0.00200402	0.0901157	0.000195232	0	0.00738868	LC	LC	LC	LC	LC	LC	LC	0.00334169	0.00330097	0.00226394	0.00265021	1.75	0.07	0.1	0.02	0	0
Microgale fotsifotsy	Afrosoricida	Tenrecidae	9.4	MADA	Carnivore	MADA	forest specialist	0.0239916	0.000618727	0.102204	0.00147434	3.93194e-06	0.0515221	LC	LC	LC	LC	LC	LC	LC	0.0312106	0.0307245	0.0249071	0.0267473	1.77	0.14	0.19	0.11	0.01	0.01
Microgale gracilis	Afrosoricida	Tenrecidae	23.3	MADA	Carnivore	MADA	forest specialist	0.0279725	0.00447902	0.250799	0.00131002	3.64392e-05	0.0990974	LC	LC	LC	LC	LC	LC	LC	0.00529121	0.00526019	0.00431965	0.00470212	5.58	0.18	0.29	0.26	0.01	0.01
Microgale grandidieri	Afrosoricida	Tenrecidae	8.85	MADA	Carnivore	Santini	habitat generalist	0.0655621	0.00219289	0.543044	0.00471443	2.34525e-05	0.174484	LC	LC	LC	LC	LC	LC	LC	0.0102522	0.0101963	0.00452367	0.00620937	7.32	0.07	0.1	0.53	0.01	0.01
Microgale gymnorhyncha	Afrosoricida	Tenrecidae	18.2	MADA	Carnivore	MADA	forest specialist	0.0240444	0.000916965	0.162028	0.00127008	7.38385e-06	0.0702959	LC	LC	LC	LC	LC	LC	LC	0.0142425	0.0141306	0.0121962	0.0128377	3.29	0.18	0.26	0.17	0.01	0.01
Microgale jenkinsae	Afrosoricida	Tenrecidae	5.1	MADA	Carnivore	MADA	habitat generalist	0.00866805	0.000266595	0.286786	0.000903312	0	0.0607471	VU	VU	VU	VU	VU	VU	VU	0.00126923	0.00126923	0.00121529	0.00124921	Inf	0.13	0.34	Inf	0.01	0.04
Microgale jobihely	Afrosoricida	Tenrecidae	9	MADA	Carnivore	MADA	forest specialist	0.0232105	0.00187927	0.0922082	0.000718481	0	0.0559895	EN	EN	EN	EN	EN	EN	EN	0.000456699	0.000455979	0.000397217	0.000411768	6.46	0.08	0.1	0.2	0	0
Microgale longicaudata	Afrosoricida	Tenrecidae	5.65	MADA	Carnivore	MADA	forest specialist	0.0436271	0.00292806	1	0.00146433	0	1	EN	EN	EN	EX	EN	EN	EX	0.000263481	0.000258661	0.000239092	0.000245584	0.58	0.12	0.16	0.02	0	0.01
Microgale majori	Afrosoricida	Tenrecidae	13.8303	Santini	Carnivore	MADA	forest specialist	0.0223134	0.00351585	0.162822	0.00204749	1.8627e-05	0.0612104	LC	LC	LC	LC	LC	LC	LC	0	0.0251965	0.0208833	0.0221856	-0.03	-0.03	-0.03	0	0	0
Microgale monticola	Afrosoricida	Tenrecidae	13.9	MADA	Carnivore	MADA	forest specialist	0.00136243	0	0.313234	0	0	0.313143	EN	EN	EN	EN	EN	EN	EN	6.5006e-05	6.5006e-05	6.32602e-05	6.36277e-05	Inf	0.08	0.11	NA	0	0
Microgale parvula	Afrosoricida	Tenrecidae	3.2	MADA	Carnivore	MADA	forest specialist	0.0220149	0.000867553	0.0887666	0.00259408	1.88309e-05	0.0413196	LC	LC	LC	LC	LC	LC	LC	0.0336949	0.0329394	0.0267391	0.0286577	1.1	0.12	0.16	0.13	0.01	0.02
Microgale principula	Afrosoricida	Tenrecidae	10.2	MADA	Carnivore	MADA	forest specialist	0.0270753	0.00160707	0.174951	0.00147993	6.11594e-06	0.0611873	LC	LC	LC	LC	LC	LC	LC	0.0279841	0.027425	0.0220609	0.0237163	1.1	0.1	0.14	0.06	0.01	0.01
Microgale pusilla	Afrosoricida	Tenrecidae	3.5	MADA	Carnivore	MADA	habitat generalist	0.00779477	0.000210711	0.0355031	0.000110284	6.52183e-07	0.0137356	LC	LC	LC	LC	LC	LC	LC	0.0411658	0.040342	0.0421429	0.0415549	0.41	-0.35	-0.87	0.01	0	-0.01
Microgale soricoides	Afrosoricida	Tenrecidae	18	MADA	Carnivore	MADA	forest specialist	0.0174993	0.00171241	0.095728	0.000678568	2.53256e-06	0.0391685	LC	LC	LC	LC	LC	LC	LC	0.0260029	0.0257045	0.0211305	0.0225035	1.77	0.11	0.15	0.07	0	0.01
Microgale taiva	Afrosoricida	Tenrecidae	11.8	MADA	Carnivore	MADA	forest specialist	0.0118344	0.000604403	0.0733471	0.000281578	0	0.0134404	LC	LC	LC	LC	LC	LC	LC	0.0168107	0.0166543	0.0141663	0.0149757	1.54	0.09	0.13	0.04	0	0
Microgale talazaci	Afrosoricida	Tenrecidae	48	Elton	Carnivore	Santini	forest specialist	0.0227676	0.00230776	0.0798959	0.000130007	2.16271e-07	0.00693924	LC	LC	LC	LC	LC	LC	LC	0.0388847	0.0376098	0.0304152	0.0326395	0.79	0.12	0.16	0	0	0
Microgale thomasi	Afrosoricida	Tenrecidae	22.9	MADA	Carnivore	MADA	forest specialist	0.0211877	0.00104959	0.145285	0.000780558	0	0.0219968	LC	LC	LC	LC	LC	LC	LC	0.00966539	0.00963507	0.00824371	0.00873162	4.5	0.1	0.15	0.17	0	0.01
Mirza coquereli	Primates	Cheirogaleidae	309	MADA	Omnivore	MADA	forest specialist	0.0763775	0.00883879	0.535932	0.0183274	0.000369484	0.264461	LC	LC	LC	LC	LC	LC	LC	0.00848006	0.00847078	0.00540248	0.00666929	91.44	0.28	0.47	21.94	0.07	0.11
Mirza zaza	Primates	Cheirogaleidae	290	MADA	Omnivore	MADA	forest specialist	0.135183	0.0243529	0.562369	0.00978345	2.71651e-05	0.235149	LC	LC	LC	LC	LC	LC	LC	0.00292918	0.00277424	0.00194958	0.00228006	2.81	0.44	0.67	0.2	0.03	0.05
Monticolomys koopmani	Rodentia	Nesomyidae	22.6	MADA	Omnivore	MADA	forest specialist	0.0101917	3.07393e-05	0.0993776	0.00596221	6.50801e-06	0.0713219	LC	LC	LC	LC	LC	LC	LC	0.00777026	0.0077388	0.00707394	0.00731997	1.89	0.09	0.13	1.11	0.05	0.08
Mungotictis decemlineata	Carnivora	Eupleridae	650	MADA	Carnivore	MADA	habitat generalist	0.102464	0.0399017	0.218042	0.000110182	2.66454e-15	0.0260855	LC	LC	LC	LC	LC	LC	LC	0.00649663	0.00649461	0.00503326	0.00553724	186.62	0.26	0.39	0.2	0	0
Nesomys audeberti	Rodentia	Nesomyidae	212.5	MADA	Omnivore	MADA	forest specialist	0.0264173	0.000640751	0.121698	0.00514235	1.12307e-05	0.0562243	LC	LC	LC	LC	LC	LC	LC	0.022752	0.0217111	0.0164359	0.0179427	0.59	0.1	0.13	0.11	0.02	0.02
Nesomys lambertoni	Rodentia	Nesomyidae	155	MADA	Omnivore	MADA	forest specialist	0.0080046	0.000448971	0.0568594	0.00103552	0	0.0294715	LC	LC	LC	LC	LC	LC	LC	0.0010863	0.0010863	0.00107158	0.00108115	Inf	0.64	1.84	Inf	0.08	0.24
Nesomys rufus	Rodentia	Nesomyidae	162.5	MADA	Omnivore	MADA	habitat generalist	0.011268	0.000115156	0.0433352	0.00238498	2.97047e-06	0.0252423	LC	LC	LC	LC	LC	LC	LC	0.0254297	0.02515	0.0209	0.0222103	1.16	0.07	0.1	0.25	0.02	0.02
Oryzorictes hova	Afrosoricida	Tenrecidae	36.5	MADA	Carnivore	MADA	habitat generalist	0.0341727	0.00384828	0.120053	0.000390516	1.73756e-06	0.0114172	LC	LC	LC	LC	LC	LC	LC	0.0612476	0.0632176	0.0517054	0.0571757	-0.86	0.18	0.41	-0.01	0	0
Oryzorictes tetradactylus	Afrosoricida	Tenrecidae	36	MADA	Carnivore	MADA	habitat generalist	0.0970024	0.0242482	0.679624	0.0055327	0	0.0990854	EN	EN	EN	EN	EN	EN	EN	8.20787e-05	8.20787e-05	8.20787e-05	8.20787e-05	Inf	Inf	Inf	Inf	Inf	Inf
Phaner electromontis	Primates	Cheirogaleidae	387	MADA	Omnivore	MADA	forest specialist	0.0565572	0.0144167	0.499776	0.0118731	0	0.398777	LC	LC	LC	VU	LC	LC	VU	0.00102352	0.00101647	0.000955212	0.000968007	8.81	0.91	1.12	1.85	0.19	0.23
Phaner furcifer	Primates	Cheirogaleidae	400	MADA	Omnivore	MADA	forest specialist	0.0341496	0.00689499	0.133833	0.0036193	2.02566e-05	0.0716888	LC	LC	LC	LC	LC	LC	LC	0.0103866	0.010077	0.00771065	0.00842391	0.99	0.11	0.16	0.1	0.01	0.02
Phaner pallescens	Primates	Cheirogaleidae	333	MADA	Omnivore	MADA	habitat generalist	0.0728924	0.0107644	0.353831	0.0157502	0.000166921	0.188718	LC	LC	LC	LC	LC	LC	LC	0.0117198	0.0117113	0.00868094	0.00994302	115.72	0.32	0.55	25	0.07	0.12
Phaner parienti	Primates	Cheirogaleidae	360	MADA	Omnivore	MADA	forest specialist	0.123482	0.0321705	0.503302	0.00688276	-1.55431e-15	0.186868	LC	VU	LC	VU	LC	LC	VU	0.000694981	0.000639912	0.000466834	0.000567117	1.53	0.37	0.66	0.09	0.02	0.04
Prolemur simus	Primates	Lemuridae	2395	MADA	Herbivore	MADA	forest specialist	0.0179244	0.00446598	0.0404792	0.00148073	1.36806e-05	0.0383805	LC	LC	LC	LC	LC	LC	LC	0.00133287	0.00132909	0.00129508	0.00130678	6.55	0.66	0.95	0.54	0.05	0.08
Propithecus candidus	Primates	Indriidae	5270	MADA	Herbivore	MADA	forest specialist	0.00555353	0.00220532	0.0116385	0.000173104	0	0.00551964	VU	VU	VU	VU	VU	VU	VU	0.00101433	0.00101028	0.00094018	0.000961309	1.54	0.08	0.12	0.05	0	0
Propithecus coquereli	Primates	Indriidae	3845	MADA	Herbivore	MADA	forest specialist	0.16045	0.0517112	0.533198	0.00715687	1.41532e-05	0.143027	LC	LC	LC	LC	LC	LC	LC	0.00259615	0.00256648	0.00237442	0.00247041	25.62	3.43	6.04	1.14	0.15	0.27
Propithecus coronatus	Primates	Indriidae	3975	MADA	Herbivore	MADA	forest specialist	0.317265	0.156287	0.777157	0.020848	0.000518113	0.270141	LC	LC	LC	VU	LC	LC	LC	0.000578264	0.000569545	0.000413752	0.000440614	67.36	3.57	4.27	4.43	0.23	0.28
Propithecus deckenii	Primates	Indriidae	2780	MADA	Herbivore	MADA	forest specialist	0.118525	0.0335053	0.457028	0.00167073	0	0.090128	LC	LC	LC	LC	LC	LC	LC	0.00325674	0.00321535	0.00261571	0.00282919	21.77	1.41	2.11	0.31	0.02	0.03
Propithecus diadema	Primates	Indriidae	6076.5	MADA	Herbivore	MADA	forest specialist	0.0237913	0.0125351	0.0357059	0.000336391	0	0.0100769	LC	LC	LC	LC	LC	LC	LC	0.0105713	0.0103409	0.00798857	0.0088597	1.16	0.1	0.16	0.02	0	0
Propithecus edwardsi	Primates	Indriidae	5686	MADA	Herbivore	MADA	forest specialist	0.0147779	0.0075357	0.020816	0.00050729	0	0.00513145	LC	LC	LC	LC	LC	LC	LC	0.00199507	0.00199445	0.0019605	0.00196536	50.06	0.9	1.04	1.72	0.03	0.04
Propithecus perrieri	Primates	Indriidae	4486	MADA	Herbivore	MADA	forest specialist	0.0623211	0.00220652	1	0.0237101	0	1	EN	EN	EN	EX	EN	EN	EX	3.71535e-05	3.71535e-05	3.51153e-05	3.5208e-05	Inf	1.08	1.13	Inf	0.41	0.43
Propithecus tattersalli	Primates	Indriidae	3506	MADA	Herbivore	MADA	forest specialist	0.148754	0.0426949	1	0.0114948	0	0.627546	VU	VU	VU	EX	VU	VU	EN	0.000192043	0.000191765	0.00019121	0.00019121	117.69	39.21	39.21	9.09	3.03	3.03
Propithecus verreauxi	Primates	Indriidae	2984	MADA	Herbivore	MADA	habitat generalist	0.127497	0.0339545	0.393893	0.00858802	0.000281704	0.130419	LC	LC	LC	LC	LC	LC	LC	0.0228267	0.0228109	0.0165916	0.0187995	69.47	0.18	0.27	4.68	0.01	0.02
Salanoia concolor	Carnivora	Eupleridae	650	MADA	Omnivore	MADA	habitat generalist	0.184354	0.0709013	0.467014	0.00552379	0	0.15884	LC	LC	LC	LC	LC	LC	LC	0.00636553	0.00595379	0.00456563	0.00496197	1.21	0.28	0.36	0.04	0.01	0.01
Setifer setosus	Afrosoricida	Tenrecidae	294	MADA	Omnivore	MADA	habitat generalist	0.00978819	0.0021942	0.0198177	0.000853707	8.27709e-06	0.0100889	LC	LC	LC	LC	LC	LC	LC	0.125233	0.119582	0.0769481	0.0889401	0.73	0.09	0.11	0.06	0.01	0.01
Suncus madagascariensis	Eulipotyphla	Soricidae	3.5	MADA	Omnivore	MADA	forest specialist	0.0615605	0.0023897	0.323682	0.0484458	0.00148468	0.274527	LC	LC	LC	LC	LC	LC	LC	0.0714653	0.0687986	0.0514394	0.0575603	2.17	0.29	0.42	1.71	0.23	0.33
Varecia rubra	Primates	Lemuridae	3019	MADA	Herbivore	MADA	forest specialist	0.0200804	0.00586794	0.170561	0.000339905	0	0.0400135	LC	LC	LC	LC	LC	LC	LC	0.00370738	0.0036512	0.00327695	0.00338087	0.82	0.11	0.14	0.01	0	0
Varecia variegata	Primates	Lemuridae	3524	MADA	Herbivore	MADA	forest specialist	0.0147547	0.00547892	0.060524	0.000394421	0	0.039076	LC	LC	LC	LC	LC	LC	LC	0.00761278	0.00755561	0.00649907	0.00688319	2.05	0.11	0.16	0.05	0	0
Voalavo antsahabensis	Rodentia	Nesomyidae	21.8	MADA	Carnivore	MADA	forest specialist	0.0103171	4.06602e-05	0.0842918	4.06662e-05	0	0.00536362	VU	VU	VU	EN	VU	VU	VU	0.000285937	0.000284946	0.000268901	0.000271786	2.43	0.14	0.17	0.01	0	0
Voalavo gymnocaudus	Rodentia	Nesomyidae	21.93	MADA	Omnivore	MADA	forest specialist	0.000539956	0	0.0151539	0.000236232	0	0.00843393	VU	VU	VU	VU	VU	VU	VU	0.000223161	0.000223161	0.000219119	0.000219578	Inf	0.04	0.04	Inf	0.02	0.02

## Sheet: Metadata
source body Mass	Source from which the body mass of a species is derived. Either Elton, MADA or Santini (see literature tab).
source diet	Source from which the body mass of a species is derived. Either derived from the literature: Elton, MADA or Santini (see literature tab), or assumed to be the most frequent value found in congeneric species (when diet information on the species was not found in the literature).
Median AOHEX (no dispersal scenario)	The median proportion of habitat area that host populations committed to extinction, based on 10,000 simulations in the no dispersal scenario.
Q(0.05) AOHEX (no dispersal scenario)	The 0.05 quantile of the proportion of habitat area that host populations committed to extinction, based on 10,000 simulations in the no dispersal scenario.
Q(0.95) AOHEX (no dispersal scenario)	The 0.95 quantile of the proportion of habitat area that host populations committed to extinction, based on 10,000 simulations in the no dispersal scenario.
Median AOHEX (dispersal scenario)	The median proportion of habitat area that host populations committed to extinction, based on 10,000 simulations in the dispersal scenario.
Q(0.05) AOHEX (dispersal scenario)	The 0.05 quantile of the proportion of habitat area that host populations committed to extinction, based on 10,000 simulations in the dispersal scenario.
Q(0.95) AOHEX (dispersal scenario)	The 0.95 quantile of the proportion of habitat area that host populations committed to extinction, based on 10,000 simulations in the dispersal scenario.
RLt=0 (criterion B2)	The Red List category of a species, based on criterion B2 and assuming a species' Area of Occupancy (AOO) is equal to its total habitat area.
Mode RLt=100 (criterion B2, no dispersal scenario)	The Red List category of a species, based on criterion B2 and assuming a species' Area of Occupancy (AOO) is equal to the area of habitat patches still hosting populations after 100 years in the no dispersal scenario. From the 10,000 Red List categories, resulting from the simulations, the most frequent Red List category is reported.
Min RLt=100 (criterion B2, no dispersal scenario)	The Red List category of a species, based on criterion B2 and assuming a species' Area of Occupancy (AOO) is equal to the area of habitat patches still hosting populations after 100 years in the no dispersal scenario. From the 10,000 Red List categories, resulting from the simulations, the Red List category is reported that is exceeded in 95% of the simulations.
Max RLt=100 (criterion B2, no dispersal scenario)	The Red List category of a species, based on criterion B2 and assuming a species' Area of Occupancy (AOO) is equal to the area of habitat patches still hosting populations after 100 years in the no dispersal scenario. From the 10,000 Red List categories, resulting from the simulations, the Red List category is reported that is exceeded in 5% of the simulations.
Mode RLt=100 (criterion B2, dispersal scenario)	The Red List category of a species, based on criterion B2 and assuming a species' Area of Occupancy (AOO) is equal to the area of habitat patches still hosting populations after 100 years in the dispersal scenario. From the 10,000 Red List categories, resulting from the simulations, the most frequent Red List category is reported.
Min RLt=100 (criterion B2, dispersal scenario)	The Red List category of a species, based on criterion B2 and assuming a species' Area of Occupancy (AOO) is equal to the area of habitat patches still hosting populations after 100 years in the dispersal scenario. From the 10,000 Red List categories, resulting from the simulations, the Red List category is reported that is exceeded in 95% of the simulations.
Max RLt=100 (criterion B2, dispersal scenario)	The Red List category of a species, based on criterion B2 and assuming a species' Area of Occupancy (AOO) is equal to the area of habitat patches still hosting populations after 100 years in the dispersal scenario. From the 10,000 Red List categories, resulting from the simulations, the Red List category is reported that is exceeded in 5% of the simulations.
AOHGLOBIO-2015 (km2)	The area of habitat of a species in 2015 in km2, based on the GLOBIO raster from 2015
AOHGLOBIO-2050-SSP1 (km2)	The area of habitat of a species in 2050 in km2, based on the SSP1 GLOBIO raster from 2050
AOHGLOBIO-2050-SSP3 (km2)	The area of habitat of a species in 2050 in km2, based on the SSP3 GLOBIO raster from 2050
AOHGLOBIO-2050-SSP5 (km2)	The area of habitat of a species in 2050 in km2, based on the SSP5 GLOBIO raster from 2050
Relative magnitude AOHex-GLOBIO_2050_SSP1 (no dispersal scenario)	The relative magnitude of the habitat area hosting populations committed to extinction in the no dispersal scenario, compared to the projected habitat loss between 2015 and 2050 based on scenario SSP1 (i.e. the habitat area hosting population committed to extinction divided by the projected habitat loss between 2015 and 2050).
Relative magnitude AOHex-GLOBIO_2050_SSP3 (no dispersal scenario)	The relative magnitude of the habitat area hosting populations committed to extinction in the no dispersal scenario, compared to the projected habitat loss between 2015 and 2050 based on scenario SSP3 (i.e. the habitat area hosting population committed to extinction divided by the projected habitat loss between 2015 and 2050).
Relative magnitude AOHex-GLOBIO_2050_SSP5 (no dispersal scenario)	The relative magnitude of the habitat area hosting populations committed to extinction in the no dispersal scenario, compared to the projected habitat loss between 2015 and 2050 based on scenario SSP5 (i.e. the habitat area hosting population committed to extinction divided by the projected habitat loss between 2015 and 2050).
Relative magnitude AOHex-GLOBIO_2050_SSP1 (dispersal scenario)	The relative magnitude of the habitat area hosting populations committed to extinction in the dispersal scenario, compared to the projected habitat loss between 2015 and 2050 based on scenario SSP1 (i.e. the habitat area hosting population committed to extinction divided by the projected habitat loss between 2015 and 2050).
Relative magnitude AOHex-GLOBIO_2050_SSP3 (dispersal scenario)	The relative magnitude of the habitat area hosting populations committed to extinction in the dispersal scenario, compared to the projected habitat loss between 2015 and 2050 based on scenario SSP3 (i.e. the habitat area hosting population committed to extinction divided by the projected habitat loss between 2015 and 2050).
Relative magnitude AOHex-GLOBIO_2050_SSP5 (dispersal scenario)	The relative magnitude of the habitat area hosting populations committed to extinction in the dispersal scenario, compared to the projected habitat loss between 2015 and 2050 based on scenario SSP5 (i.e. the habitat area hosting population committed to extinction divided by the projected habitat loss between 2015 and 2050).

## Sheet: Literature
Elton	Wilman H., Belmaker J., Simpson J., de la Rosa C., Rivadeneira M.M., Jetz W. (2014) EltonTraits 1.0: Species‐level foraging attributes of the world's birds and mammals: Ecological Archives E095‐178. Ecology, 95, 2027-2027.
MADA	Razafindratsima O.H., Yacoby Y., Park D.S. (2018) MADA: Malagasy Animal trait Data Archive. Ecology, 99, 990-990.
Santini	Santini L., Isaac N.J.B., Ficetola G.F. (2018) TetraDENSITY: A database of population density estimates in terrestrial vertebrates. Global Ecology and Biogeography, 27, 787-791.
